# Supplementary material for: Cell Uptake of Steroid-BODIPY Conjugates and Their Internalization Mechanisms: Cancer Theranostic Dyes
Source: Int J Mol Sci. 2023 Feb 10;24(4):3600. doi: 10.3390/ijms24043600 (PMC9963437; doi:10.3390/ijms24043600)
Supplement: Supplementary file 1 [file ijms-24-03600-s001.zip]

Archive with 1 entries (1 files):
- ijms-2181537-supplementary.docx
